# Supplementary material for: Deep Learning Models for Automated Assessment of Breast Density Using Multiple Mammographic Image Types
Source: Cancers (Basel). 2022 Oct 13;14(20):5003. doi: 10.3390/cancers14205003 (PMC9599904; doi:10.3390/cancers14205003)
Supplement: Supplementary file 1 [file cancers-14-05003-s001.zip]

Archive with 1 entries (1 files):
- cancers-1954862-supplementary.pdf
